# Supplementary material for: Are Phthalate Exposure Related to Oxidative Stress in Children and Adolescents with Asthma? A Cumulative Risk Assessment Approach
Source: Antioxidants (Basel). 2022 Jul 1;11(7):1315. doi: 10.3390/antiox11071315 (PMC9312256; doi:10.3390/antiox11071315)
Supplement: Supplementary file 1 [file antioxidants-11-01315-s001.zip]

Archive with 1 entries (1 files):
- antioxidants-1786747-supplementary.pdf
